# Supplementary material for: Towards the Elucidation of Assimilative nasABC Operon Transcriptional Regulation in Haloferax mediterranei
Source: Genes (Basel). 2021 Apr 22;12(5):619. doi: 10.3390/genes12050619 (PMC8143581; doi:10.3390/genes12050619)
Supplement: Supplementary file 1 [file genes-12-00619-s001.zip]

Archive with 1 entries (1 files):
- genes-1128334-suppl.pdf
